# Supplementary material for: Non-Covalent Interactions of Lotus Root Polysaccharides and Polyphenols and their Regulatory Mechanism on Macrophage Functions
Source: Foods. 2024 Nov 6;13(22):3543. doi: 10.3390/foods13223543 (PMC11592553; doi:10.3390/foods13223543)
Supplement: Supplementary file 1 [file foods-13-03543-s001.zip]

Archive with 1 entries (1 files):
- foods-3277998-Supplementary Information.pdf
